# Supplementary material for: Aberrant DNA Methylation of SEPT9 and SDC2 in Stool Specimens as an Integrated Biomarker for Colorectal Cancer Early Detection
Source: Front Genet. 2020 Jun 18;11:643. doi: 10.3389/fgene.2020.00643 (PMC7314930; doi:10.3389/fgene.2020.00643)
Supplement: Supplementary file 1 [file Data_Sheet_1.xlsx]

## Sheet: Supplementary Table 1
Supplementary Table 1. Raw data of qPCR for training set
Case ID	Gender	Age	Location	Size (cm)	Group	AA characteristics/CRC Stage	mSPET9			mSDC2			ACTB
							Ct1	Ct2	Ct3	Ct1	Ct2	Ct3	Ct1	Ct2	Ct3
Case 1	Male	47	Distal	1	AA	Adenomas with villous histologic features	36.38	36.09	36.32	Undetermined	38.76	Undetermined	31.93	31.99	32.51
Case 2	Male	75	Proximal	1.5	AA	Adenomas with villous histologic features	34.89	35.46	35.25	Undetermined	Undetermined	Undetermined	32.73	32.94	33.11
Case 3	Male	66	Distal	1.5	AA	Adenomas with villous histologic features	41.89	39.55	38.88	Undetermined	39.33	39.7	34.9	35.66	35.8
Case 4	Male	59	Proximal	0.6	AA	Adenomas with villous histologic features	32.98	33.12	33.21	32.53	32.32	32.53	31.45	31.49	31.72
Case 5	Female	68	Proximal	1.3	AA	Adenomas with villous histologic features	38.46	37.41	38.67	Undetermined	Undetermined	Undetermined	35	35.36	35.28
Case 6	Male	58	Distal	0.3	AA	Adenomas with high-grade dysplasia	Undetermined	39.58	47.79	Undetermined	Undetermined	Undetermined	32.55	32.1	32.4
Case 7	Male	51	Proximal	0.4	CRC	0	38.25	38.92	37.67	39.41	38.97	39.74	33.94	34.52	34.58
Case 8	Male	74	Distal	3.7	CRC	I	40.73	40.99	42.1	Undetermined	Undetermined	Undetermined	37.35	36.58	38.61
Case 9	Male	72	Proximal	5.5	CRC	I	35.54	35.32	35.11	31.18	31.31	31.29	29.44	29.5	29.3
Case 10	Male	63	Distal	2.3	CRC	I	37.26	37.18	36.45	36.63	37.7	36.33	34.75	34.54	34.65
Case 11	Female	54	Proximal	3.5	CRC	I	38.48	39.09	39.93	37.81	38.05	37.87	37.37	36.58	35.53
Case 12	Female	64	Distal	4	CRC	I	38.96	Undetermined	40.6	Undetermined	Undetermined	38.23	34.93	35.42	35.38
Case 13	Male	74	Proximal	4.5	CRC	I	33.43	33.57	33.45	38.14	39.53	39.91	27.69	28.06	27.92
Case 14	Female	51	Distal	3	CRC	I	41.59	39.35	41.45	38.58	38.4	38.88	36.21	36.19	36.68
Case 15	Male	79	Proximal	4.5	CRC	I	30.06	29.85	29.79	29.19	29.24	28.97	26.82	26.69	26.48
Case 16	Male	53	Proximal	2.5	CRC	I	37	36.47	37.06	36.26	35.96	35.83	34.93	34.3	34.62
Case 17	Male	55	Proximal	4	CRC	I	35.35	35.85	35.85	37.56	37.1	37.71	30.91	30.96	30.76
Case 18	Female	86	Proximal	2.5	CRC	I	36.87	36.96	35.97	Undetermined	Undetermined	Undetermined	32.46	32.76	32.89
Case 19	Male	63	Proximal	3.5	CRC	IIA	36.77	36.14	36.75	34.6	34.74	34.93	32.93	32.64	32.9
Case 20	Female	70	Distal	7.5	CRC	IIA	35.84	35.92	36.33	38.65	Undetermined	39.83	34.31	34	34.24
Case 21	Male	52	Proximal	4.5	CRC	IIA	31.3	31.12	31.22	30.79	30.67	30.77	27.64	27.53	27.69
Case 22	Male	65	Proximal	3.5	CRC	IIA	34.98	34.56	34.77	34.57	34.82	34.83	33.32	32.67	32.94
Case 23	Male	65	Proximal	4	CRC	IIA	36.68	37.43	37.74	36.7	35.9	36.51	32.83	33.64	33.79
Case 24	Female	69	Proximal	3	CRC	IIA	31.69	31.73	31.64	32.9	33.19	32.93	26.18	26.16	25.97
Case 25	Male	48	Distal	5.5	CRC	IIA	37.96	36.9	38.07	35.84	37.71	36.65	32.37	32.27	32.51
Case 26	Male	43	Distal	4	CRC	IIA	36.77	36.08	37.15	36.46	35.89	36.23	27.38	27.34	27.64
Case 27	Male	35	Proximal	5	CRC	IIA	30.42	30.49	30.56	30.26	30	30.22	27.29	27.31	27.41
Case 28	Male	52	Distal	4	CRC	IIA	34.56	34.68	34.56	35.39	35.48	36.58	30.3	30.52	30.31
Case 29	Male	74	Distal	6	CRC	IIA	29.09	29.08	29.04	36.82	36.53	38.55	25.46	25.25	25.36
Case 30	Female	68	Distal	4.5	CRC	IIA	42.59	Undetermined	Undetermined	37.8	Undetermined	38.33	33.98	33.32	33.77
Case 31	Male	63	Proximal	4.1	CRC	IIA	36.5	36	36.77	36.87	36.85	36.88	32.71	32.63	32.84
Case 32	Male	48	Distal	3	CRC	IIA	32.42	32.97	33.21	33.84	34.24	34.3	28.67	28.62	29.28
Case 33	Male	59	Distal	5	CRC	IIA	34.32	34.71	34.79	34.37	34.71	34.86	30.39	30.92	31.17
Case 34	Male	67	Distal	5	CRC	IIIC	35.87	36.34	35.63	36.58	35.92	35.7	31.26	31.39	30.61
Case 35	Male	71	Distal	3.7	CRC	IIIB	Undetermined	Undetermined	45.19	37.71	38.61	38.89	33.62	33.69	34.06
Case 36	Male	57	Distal	3.8	CRC	IIIB	36.41	35.76	36.72	36.97	40.53	37.83	30.3	30.63	30.74
Case 37	Female	48	Distal	2.6	CRC	IIIA	39.7	Undetermined	38.97	Undetermined	Undetermined	44.49	35.58	35.91	35.8
Case 38	Female	55	Proximal	5	CRC	IIIC	36.6	36.85	36.69	35.76	35.51	35.88	32.85	32.9	32.92
Case 39	Male	66	Proximal	2.5	CRC	IIIB	32.62	32.89	32.65	32.83	33.16	33	29.5	29.75	29.57
Case 40	Female	77	Proximal	4.5	CRC	IIIC	36.12	36.41	35.88	35.75	36.25	35.65	30.37	30.38	30.17
Case 41	Female	53	Proximal	5	CRC	IIIC	38.11	36.81	37.09	37.52	35.45	36.49	30.37	30.18	30.35
Case 42	Female	61	Proximal	3	CRC	IIIC	37.9	37.42	38	38.62	38.88	39.95	33.9	34.35	34.55
Case 43	Female	49	Proximal	5	CRC	IIIB	38.98	Undetermined	37.95	38.79	38.89	38.72	35.62	36.51	36.22
Case 44	Female	50	Proximal	5	CRC	IIIB	30.92	31.03	31.06	30.14	30.39	30.23	27.66	27.7	27.68
Case 45	Female	68	Proximal	3.5	CRC	IIIB	37.93	38.4	37.32	36.48	37.12	39	31.94	31.85	32.38
Case 46	Male	61	Distal	5	CRC	IIIB	37.33	41.51	38.61	40.59	Undetermined	Undetermined	37.23	35.65	35.39
Case 47	Male	43	Proximal	4.5	CRC	III	36.99	36.68	36.67	Undetermined	Undetermined	Undetermined	35.39	35.36	35.23
Case 48	Female	56	Distal	2.9	CRC	IIIB	37.83	37.84	37.39	37.88	36.74	37.52	33.9	34.65	34.4
Case 49	Male	57	Proximal	4.5	CRC	IIIB	33.73	33.94	33.77	38.94	39.7	38.94	27.58	27.75	27.61
Case 50	Male	51	Distal	1.3	CRC	IIIA	33.63	33.63	33.63	36.47	36.68	37.44	29.47	29.37	29.56
Case 51	Male	70	Distal	5.5	CRC	IIIB	34.96	34.67	34.85	35.46	35.64	35.21	31.65	31.64	31.78
Case 52	Male	66	Proximal	4	CRC	IV	31.69	31.6	31.73	35.16	34.93	35.27	27.75	27.78	27.88
Case 53	Female	60	Proximal	9	CRC	IV	30.6	30.66	30.62	31.74	31.84	31.71	24.19	24.21	24.24
Case 54	Female	53	Proximal	6	CRC	IV	40.07	39.58	42.97	Undetermined	Undetermined	Undetermined	35.57	35.48	34.86
Case 55	Female	41	Proximal	0.5	CRC	IV	31.72	31.76	31.74	Undetermined	Undetermined	Undetermined	27.19	27.24	27.39
Case 56	Male	84	Unknown	Unknown	CRC	Unknown	29.26	29.37	29.38	28.92	29.18	28.99	24.96	25.25	25.26
Case 57	Female	72	Distal	Unknown	CRC	Unknown	Undetermined	41.69	40.92	Undetermined	38.1	Undetermined	35.52	35.91	35.4
Case 58	Female	42	Distal	Unknown	CRC	Unknown	34.61	35.14	34.87	34.07	33.95	34.32	31.73	31.89	32.19
Case 59	Female	52	Distal	Unknown	CRC	Unknown	Undetermined	Undetermined	Undetermined	39.67	Undetermined	40.83	31.21	31.27	31.36
Case 60	Female	49	Distal	Unknown	CRC	Unknown	34.4	34.46	34.47	34.24	34.14	34.28	28.25	28.35	28.3
Case 61	Male	73	Proximal	Unknown	CRC	Unknown	33.59	33.72	33.75	34.85	34.64	34.42	29.82	29.75	29.82
Case 62	Male	53	N/A	N/A	Normal	N/A	40.52	Undetermined	40.54	Undetermined	Undetermined	Undetermined	33.95	34.35	34.74
Case 63	Male	39	N/A	N/A	Normal	N/A	Undetermined	Undetermined	Undetermined	Undetermined	Undetermined	Undetermined	35.6	36.59	36.56
Case 64	Male	51	N/A	N/A	Normal	N/A	41.98	Undetermined	Undetermined	Undetermined	Undetermined	Undetermined	35.06	34.9	34.97
Case 65	Female	51	N/A	N/A	Normal	N/A	Undetermined	Undetermined	Undetermined	Undetermined	Undetermined	Undetermined	39.71	38.63	39.62
Case 66	Female	64	N/A	N/A	Normal	N/A	41	40.13	40.65	Undetermined	Undetermined	Undetermined	34.3	34.75	34.62
Case 67	Female	69	N/A	N/A	Normal	N/A	37.98	38.34	37.31	Undetermined	Undetermined	Undetermined	32.56	32.6	32.81
Case 68	Male	47	N/A	N/A	Normal	N/A	Undetermined	Undetermined	Undetermined	Undetermined	Undetermined	Undetermined	40.73	40.76	40.69
Case 69	Female	50	N/A	N/A	Normal	N/A	Undetermined	Undetermined	Undetermined	Undetermined	Undetermined	Undetermined	39.91	40.18	40.12
Case 70	Male	66	N/A	N/A	Normal	N/A	Undetermined	Undetermined	Undetermined	40.98	Undetermined	Undetermined	37.77	37.43	38.29
Case 71	Female	26	N/A	N/A	Normal	N/A	Undetermined	Undetermined	Undetermined	Undetermined	Undetermined	Undetermined	39.12	37.16	39.31
Case 72	Male	51	N/A	N/A	Normal	N/A	Undetermined	41.15	Undetermined	Undetermined	Undetermined	Undetermined	37.61	39.76	37.83
Case 73	Male	50	N/A	N/A	Normal	N/A	Undetermined	Undetermined	Undetermined	Undetermined	Undetermined	Undetermined	40.18	37.16	40.42
Case 74	Male	53	N/A	N/A	Normal	N/A	Undetermined	Undetermined	Undetermined	Undetermined	Undetermined	Undetermined	37.65	38.25	38.62
Case 75	Male	31	N/A	N/A	Normal	N/A	Undetermined	Undetermined	39.97	Undetermined	Undetermined	Undetermined	36.59	36.63	35.86
Case 76	Female	29	N/A	N/A	Normal	N/A	Undetermined	Undetermined	Undetermined	Undetermined	Undetermined	Undetermined	40.42	37.47	37.3
Case 77	Male	28	N/A	N/A	Normal	N/A	Undetermined	Undetermined	Undetermined	Undetermined	39.96	Undetermined	33.67	34.58	33.92
Case 78	Female	28	N/A	N/A	Normal	N/A	Undetermined	Undetermined	Undetermined	Undetermined	Undetermined	Undetermined	34.65	34.27	33.65
Case 79	Male	51	N/A	N/A	Normal	N/A	39.78	Undetermined	39.38	Undetermined	Undetermined	Undetermined	35.39	35.35	36.33
Case 80	Female	51	N/A	N/A	Normal	N/A	Undetermined	41.91	Undetermined	Undetermined	40.4	Undetermined	28.68	31.45	31.61
Case 81	Female	27	N/A	N/A	Normal	N/A	Undetermined	Undetermined	Undetermined	Undetermined	Undetermined	Undetermined	36.92	37.61	38.47
Case 82	Male	50	N/A	N/A	Normal	N/A	38.77	38.68	39.72	Undetermined	Undetermined	Undetermined	34.49	34.68	34.28
Case 83	Female	48	N/A	N/A	Normal	N/A	Undetermined	Undetermined	Undetermined	38.88	Undetermined	Undetermined	35.55	36.36	35.72
Case 84	Male	60	N/A	N/A	Normal	N/A	37.56	40.41	36.98	Undetermined	37.91	Undetermined	29.1	28.58	29.15
Case 85	Female	24	N/A	N/A	Normal	N/A	Undetermined	Undetermined	Undetermined	Undetermined	Undetermined	Undetermined	36.34	36.81	37.25
Case 86	Male	30	N/A	N/A	Normal	N/A	39.5	38.74	38.78	Undetermined	40.56	Undetermined	37.29	37.97	36.83
Case 87	Female	32	N/A	N/A	Normal	N/A	38.98	38.51	39.88	Undetermined	Undetermined	Undetermined	31.45	31.66	31.57
Case 88	Female	37	N/A	N/A	Normal	N/A	Undetermined	Undetermined	Undetermined	Undetermined	Undetermined	Undetermined	35.23	35.28	35.44
Case 89	Female	63	N/A	N/A	Normal	N/A	38.39	38.23	Undetermined	39.14	39.85	Undetermined	33.85	33.79	33.82
Case 90	Male	56	N/A	N/A	Normal	N/A	40.6	39.12	38.94	Undetermined	Undetermined	Undetermined	36.25	36.53	36.51
Case 91	Male	27	N/A	N/A	Normal	N/A	Undetermined	Undetermined	Undetermined	Undetermined	Undetermined	Undetermined	39.12	38.51	38.99
Case 92	Female	55	N/A	N/A	Normal	N/A	37.29	Undetermined	38.8	Undetermined	Undetermined	Undetermined	33.72	34.26	34.82
Case 93	Male	30	N/A	N/A	Normal	N/A	Undetermined	39.93	39.94	Undetermined	Undetermined	Undetermined	33.14	33.73	33.23
Case 94	Female	27	N/A	N/A	Normal	N/A	Undetermined	Undetermined	Undetermined	Undetermined	Undetermined	Undetermined	34.45	33.73	34.56
Case 95	Female	25	N/A	N/A	Normal	N/A	Undetermined	Undetermined	Undetermined	Undetermined	Undetermined	Undetermined	37.95	37.85	37.67
Case 96	Male	24	N/A	N/A	Normal	N/A	39.96	Undetermined	Undetermined	Undetermined	38.85	Undetermined	37.94	37.39	36.98
Case 97	Female	28	N/A	N/A	Normal	N/A	Undetermined	38.88	Undetermined	Undetermined	Undetermined	Undetermined	34.97	35.53	35.06
Case 98	Male	27	N/A	N/A	Normal	N/A	Undetermined	Undetermined	Undetermined	Undetermined	Undetermined	Undetermined	39.12	38.94	31.7
Case 99	Male	27	N/A	N/A	Normal	N/A	39.56	42.2	Undetermined	Undetermined	Undetermined	Undetermined	34.39	33.88	33.79
Case 100	Female	51	N/A	N/A	Normal	N/A	39.83	37.75	41.4	Undetermined	Undetermined	Undetermined	36.62	36.36	35.85
Case 101	Female	28	N/A	N/A	Normal	N/A	Undetermined	Undetermined	Undetermined	Undetermined	Undetermined	Undetermined	33.96	33.74	33.83
Case 102	Female	30	N/A	N/A	Normal	N/A	Undetermined	Undetermined	Undetermined	Undetermined	Undetermined	37.03	33.4	33.22	33.62
Case 103	Male	52	N/A	N/A	Normal	N/A	Undetermined	Undetermined	Undetermined	Undetermined	Undetermined	Undetermined	35.53	35.48	35.76
Case 104	Female	52	N/A	N/A	Normal	N/A	Undetermined	Undetermined	Undetermined	Undetermined	Undetermined	Undetermined	38.57	38.47	37.84
Case 105	Male	32	N/A	N/A	Normal	N/A	Undetermined	Undetermined	37.78	Undetermined	Undetermined	Undetermined	33.93	34.55	33.63
Case 106	Male	62	N/A	N/A	Normal	N/A	Undetermined	Undetermined	Undetermined	Undetermined	Undetermined	Undetermined	37.55	37.51	36.44
Case 107	Female	30	N/A	N/A	Normal	N/A	Undetermined	Undetermined	Undetermined	Undetermined	Undetermined	Undetermined	33.35	33.37	33.53
Case 108	Female	53	N/A	N/A	Normal	N/A	Undetermined	Undetermined	Undetermined	45.5	Undetermined	Undetermined	36.22	34.69	34.84
Case 109	Female	31	N/A	N/A	Normal	N/A	40.03	40.59	38.97	Undetermined	Undetermined	Undetermined	34.43	34.96	34.38
Case 110	Female	62	N/A	N/A	Normal	N/A	Undetermined	Undetermined	Undetermined	Undetermined	Undetermined	Undetermined	39.2	39.72	38.51
Case 111	Male	58	N/A	N/A	Normal	N/A	42.03	Undetermined	40.11	Undetermined	Undetermined	Undetermined	36.83	36.52	36.57
Case 112	Male	55	N/A	N/A	Normal	N/A	39.01	43.49	42.19	42.22	Undetermined	Undetermined	36.91	36.67	36.5
Case 113	Female	57	N/A	N/A	Normal	N/A	44.8	40.37		Undetermined	Undetermined	Undetermined	35.88	36.72	36.59
Case 114	Male	60	N/A	N/A	Normal	N/A	34.46	35.19	34.49	Undetermined	Undetermined	42.31	30.79	30.64	30.7
Case 115	Female	58	N/A	N/A	Normal	N/A	Undetermined	Undetermined	Undetermined	Undetermined	Undetermined	Undetermined	38.04	39.9	37.61
Case 116	Female	45	N/A	N/A	Normal	N/A	Undetermined	46.18	38.94	41.96	38.94	Undetermined	33.3	33.98	33.7
Case 117	Female	52	N/A	N/A	Normal	N/A	37.96	38.03	37.15	38.94	38.9	Undetermined	33.75	33.49	33.4
Case 118	Female	54	N/A	N/A	Normal	N/A	Undetermined	Undetermined	45.98		39.52	Undetermined	35.4	35.62	35.44
Case 119	Male	56	N/A	N/A	Normal	N/A	39.32	41.52	40.43	Undetermined	Undetermined	38.09	35.44	35.24	35.46
Case 120	Male	58	N/A	N/A	Normal	N/A	41.55	Undetermined	Undetermined	Undetermined	Undetermined	Undetermined	34.66	34.98	34.69
Case 121	Male	54	N/A	N/A	Normal	N/A	Undetermined	41.85	45.13	Undetermined	Undetermined	Undetermined	35.57	34.89	35.3
Case 122	Female	49	N/A	N/A	Normal	N/A	38.26	38.08	38.83	Undetermined	Undetermined	Undetermined	33.93	34.71	34.3
Case 123	Male	62	N/A	N/A	Normal	N/A	41.36	39.98	40.08	Undetermined	Undetermined	Undetermined	37.51	37.37	38.63
Case 124	Female	58	N/A	N/A	Normal	N/A	Undetermined	Undetermined	Undetermined	Undetermined	Undetermined	Undetermined	36.42	36.65	37.41
Case 125	Female	52	N/A	N/A	Normal	N/A	38.5	38.41	39.97	Undetermined	Undetermined	Undetermined	36.3	35.74	36.23
Case 126	Male	40	N/A	N/A	Normal	N/A	Undetermined	Undetermined	Undetermined	Undetermined	39.49	39.65	37.31	37.08	37.34

## Sheet: Supplementary Table 2
Supplementary Table 2. Raw data of qPCR for validation set
Case ID	Gender	Age	Location	Size (cm)	Group	AA characteristics/CRC Stage	mSPET9			mSDC2			ACTB
							Ct1	Ct2	Ct3	Ct1	Ct2	Ct3	Ct1	Ct2	Ct3
Case 127	Male	59	Distal	2	AA	Adenomas with villous histologic features and high-grade dysplasia	Undetermined	Undetermined	Undetermined	Undetermined	Undetermined	Undetermined	40.82	37.75	39.63
Case 128	Male	66	Proximal	0.3	AA	Adenomas with villous histologic features	34.6	34.81	34.6	35.21	35.26	35.56	29.58	29.52	29.54
Case 129	Male	67	Proximal	Unknown	AA	Adenomas with villous histologic features and high-grade dysplasia	41.44	37.86	39.48	37.32	38.1	37.31	32.55	32.44	32.78
Case 130	Female	53	Distal	4.3	AA	Adenomas with villous histologic features and high-grade dysplasia	37.42	36.93	37.72	40.88	38.82	Undetermined	32.92	32.81	32.94
Case 131	Female	46	Proximal	0.2	AA	Adenomas with high-grade dysplasia	34.07	33.99	33.93	33.94	33.77	33.56	32.24	32.32	32.33
Case 132	Female	46	Distal	5.8	AA	Adenomas with villous histologic features and high-grade dysplasia	Undetermined	Undetermined	Undetermined	Undetermined	Undetermined	Undetermined	38.63	36.38	36.53
Case 133	Male	67	Proximal	2	CRC	I	45.95	38.85	39.01	Undetermined	Undetermined	Undetermined	34.77	34.48	34.86
Case 134	Female	67	Proximal	1.8	CRC	I	33.69	33.64	33.52	39.02	38.06	Undetermined	29.59	29.46	29.56
Case 135	Female	78	Proximal	2.5	CRC	I	35.38	35.55	35.44	36.11	36.36	36.54	29.28	29.29	29.39
Case 136	Female	53	Distal	3	CRC	I	34.16	34.32	33.9	37.7	39.5	36.99	28.57	28.48	28.41
Case 137	Female	54	Proximal	4	CRC	I	32.65	32.67	32.31	32.68	32.61	32.36	26.42	26.47	26.23
Case 138	Female	78	Distal	3.5	CRC	I	36.87	37.68	37.53	39.58	38.54	39.83	33.13	33.23	33.45
Case 139	Female	64	Distal	Unknown	CRC	I	39.97	36.82	37.06	38.47	Undetermined	37.98	29.83	29.82	29.9
Case 140	Male	46	Proximal	4	CRC	I	29.98	30.21	30.19	38.6	Undetermined	37.98	26.74	27.23	27.25
Case 141	Female	43	Proximal	4	CRC	I	27.99	27.95	28.02	37.1	36.49	37.64	23.17	22.95	23.31
Case 142	Male	57	Proximal	5	CRC	IIA	30.69	30.68	30.71	29.37	29.43	29.4	27.15	27.35	27.22
Case 143	Male	60	Distal	5	CRC	IIA	39.98	38.83	44.95	Undetermined	Undetermined	Undetermined	34.92	34.99	34.88
Case 144	Male	68	Distal	5	CRC	IIA	34.94	34.97	35.24	33.88	33.8	34.15	30.02	29.99	30.18
Case 145	Male	56	Proximal	7	CRC	IIA	35.93	36.87	36.77	36.35	36.43	36.76	30.27	29.95	29.93
Case 146	Female	41	Proximal	4.5	CRC	IIA	35.18	35.7	35.28	34.58	34.96	34.55	30.66	30.67	30.45
Case 147	Female	55	Proximal	3.5	CRC	IIC	34.25	34.63	34.51	34.33	34.12	34.13	29.38	29.32	29.34
Case 148	Female	66	Distal	7	CRC	II	32.14	32.24	32.21	29.63	29.64	29.68	28.59	28.67	28.81
Case 149	Female	51	Unknown	Unknown	CRC	IIA	38.88	38.4	38.74	35.71	36.34	35.86	32.78	33.24	33.46
Case 150	Male	45	Distal	11	CRC	IIIB	30.48	30.56	30.33	27.7	27.78	27.78	26.72	27.05	26.9
Case 151	Female	83	Proximal）	4.5	CRC	IIIB	31.84	31.97	31.98	32.18	32.13	32.05	25.51	25.51	25.5
Case 152	Female	55	Distal	4	CRC	IIIB	38.31	42.1	42.17	38.73	38.34	42.65	35.85	35.99	35.7
Case 153	Male	64	Distal	5.2	CRC	IIIB	31.14	31.27	31.25	36.8	36.09	36.63	27.84	27.84	27.92
Case 154	Male	72	Proximal	4.5	CRC	IIIB	34.26	34.15	34.17	34.3	34.23	34.42	30.25	30.18	30.15
Case 155	Male	56	Proximal	Unknown	CRC	IIIA	47.57	39.01	45.9	Undetermined	Undetermined	Undetermined	34.19	33.9	33.96
Case 156	Female	51	Proximal	4.5	CRC	IIIB	31.84	31.87	31.81	30.56	30.61	30.57	30.65	30.97	30.74
Case 157	Male	61	Distal	5	CRC	IIIB	31.98	32.04	32.11	32.85	32.53	32.76	28.36	28.41	28.16
Case 158	Male	46	Distal	4	CRC	IIIB	27.5	27.63	27.66	28.58	28.7	28.71	23.78	23.79	23.86
Case 159	Male	27	Distal	7	CRC	IIIB	37.16	37.75	36.78	37.65	36.88	38.9	33.37	33.6	33.64
Case 160	Male	79	Proximal	4	CRC	IIIB	36.12	37.18	35.91	46.97	38.69	38.66	33.57	33.98	33.78
Case 161	Male	60	Distal	7.5	CRC	IIIC	Undetermined	Undetermined	Undetermined	39.71	38.7	40.15	39.11	39.78	39.91
Case 162	Male	67	Distal	4	CRC	IIIC	32.87	32.91	32.94	31.79	31.91	32.21	29.73	29.85	29.76
Case 163	Female	54	Distal	9	CRC	IIIC	41.55	Undetermined	41	38.28	36.97	37.48	32.46	32.68	32.38
Case 164	Female	79	Distal	3	CRC	IIIB	36.1	36.1	36.04	34.72	35.1	35.54	33.96	34.72	34.17
Case 165	Male	57	Proximal	4.5	CRC	IIIB	33.42	33.19	33.3	32.98	33.55	33.69	28.35	28.43	28.53
Case 166	Male	52	Unknown	Unknown	CRC	IV	34.93	34.46	34.59	Undetermined	38.13	Undetermined	28.81	28.73	28.79
Case 167	Male	51	Unknown	Unknown	CRC	IV	33.22	33.2	33.35	33.26	33.13	33.17	30.39	30.28	30.42
Case 168	Female	74	Unknown	Unknown	CRC	IV	31.28	31.24	31.37	30.66	30.88	30.76	26.68	26.86	26.79
Case 169	Male	68	Distal	Unknown	CRC	Unknown	31.59	31.65	31.63	38.7	40.95	38	27.51	27.42	27.57
Case 170	Male	53	Unknown	Unknown	CRC	Unknown	37.98	37.06	37.24	35.59	35.57	36.63	34.71	34.38	34.35
Case 171	Female	43	Proximal	2.7	CRC	Unknown	36.61	37.24	36.93	Undetermined	39.45	Undetermined	28.88	29.01	28.94
Case 172	Female	62	N/A	N/A	Normal	N/A	42.9	40	41.58	Undetermined	Undetermined	Undetermined	35.45	35.5	35.16
Case 173	Male	38	N/A	N/A	Normal	N/A	Undetermined	Undetermined	Undetermined	Undetermined	Undetermined	Undetermined	36.76	37.35	36.58
Case 174	Female	67	N/A	N/A	Normal	N/A	40.26	37.76	39.05	Undetermined	Undetermined	Undetermined	31.29	31.05	31.31
Case 175	Female	65	N/A	N/A	Normal	N/A	Undetermined	Undetermined	41.11	Undetermined	Undetermined	Undetermined	34.25	34.42	35.02
Case 176	Male	66	N/A	N/A	Normal	N/A	37.24	36.78	36.76	Undetermined	Undetermined	Undetermined	33.4	32.98	33.63
Case 177	Female	38	N/A	N/A	Normal	N/A	Undetermined	Undetermined	40.88	Undetermined	Undetermined	Undetermined	32.43	32.25	32.45
Case 178	Female	35	N/A	N/A	Normal	N/A	Undetermined	Undetermined	Undetermined	Undetermined	Undetermined	Undetermined	37.56	38.42	37.4
Case 179	Male	44	N/A	N/A	Normal	N/A	38.29	38.73	39.29	Undetermined	Undetermined	Undetermined	33.34	33.29	33.41
Case 180	Female	26	N/A	N/A	Normal	N/A	Undetermined	Undetermined	Undetermined	Undetermined	Undetermined	Undetermined	36.68	36.79	38.47
Case 181	Female	54	N/A	N/A	Normal	N/A	38.91	39.43	39.23	Undetermined	Undetermined	Undetermined	34.95	35.6	35.23
Case 182	Female	29	N/A	N/A	Normal	N/A	Undetermined	Undetermined	Undetermined	Undetermined	Undetermined	Undetermined	35.18	34.61	35.43
Case 183	Male	33	N/A	N/A	Normal	N/A	37.63	38.75	38.24	Undetermined	39.61	39.8	32.27	32.27	31.97
Case 184	Female	55	N/A	N/A	Normal	N/A	38.13	40.27	39.63	Undetermined	Undetermined	Undetermined	33.26	33.52	33.45
Case 185	Female	51	N/A	N/A	Normal	N/A	Undetermined	Undetermined	Undetermined	Undetermined	Undetermined	Undetermined	39.3	39.5	37.75
Case 186	Female	24	N/A	N/A	Normal	N/A	Undetermined	Undetermined	Undetermined	Undetermined	Undetermined	Undetermined	37.18	36.65	36.59
Case 187	Female	30	N/A	N/A	Normal	N/A	Undetermined	Undetermined	Undetermined	Undetermined	Undetermined	Undetermined	37.88	38.68	38.36
Case 188	Female	44	N/A	N/A	Normal	N/A	38.15	37.92	38.09	Undetermined	Undetermined	Undetermined	33.85	33.7	33.81
Case 189	Male	52	N/A	N/A	Normal	N/A	Undetermined	39.19	Undetermined	Undetermined	Undetermined	Undetermined	34.49	34.48	34.69
Case 190	Female	51	N/A	N/A	Normal	N/A	38.31	37.08	36.96	Undetermined	Undetermined	Undetermined	31.88	31.73	31.96
Case 191	Male	46	N/A	N/A	Normal	N/A	Undetermined	Undetermined	Undetermined	Undetermined	Undetermined	Undetermined	39.91	37.91	36.61
Case 192	Male	42	N/A	N/A	Normal	N/A	Undetermined	Undetermined	Undetermined	Undetermined	Undetermined	Undetermined	35.53	35.67	35.81
Case 193	Male	28	N/A	N/A	Normal	N/A	Undetermined	Undetermined	Undetermined	Undetermined	Undetermined	Undetermined	37.44	38.15	38.29
Case 194	Male	48	N/A	N/A	Normal	N/A	Undetermined	42.47	40.55	Undetermined	Undetermined	Undetermined	35.51	36.53	35.53
Case 195	Female	40	N/A	N/A	Normal	N/A	Undetermined	Undetermined	Undetermined	Undetermined	Undetermined	39	35.52	35.43	35.76
Case 196	Female	48	N/A	N/A	Normal	N/A	Undetermined	40.81	45.42	Undetermined	Undetermined	Undetermined	35.44	35.32	35.7
Case 197	Male	59	N/A	N/A	Normal	N/A	40.36	47.54	41.26	Undetermined	Undetermined	Undetermined	31.48	31.64	31.57
Case 198	Female	26	N/A	N/A	Normal	N/A	40.2	43.06	Undetermined	45.67	42.91	38.75	31.53	31.68	31.94
Case 199	Male	16	N/A	N/A	Normal	N/A	Undetermined	Undetermined	Undetermined	Undetermined	Undetermined	Undetermined	35.87	36.45	35.59
Case 200	Male	26	N/A	N/A	Normal	N/A	Undetermined	Undetermined	Undetermined	41.76	Undetermined	40.17	36.36	35.43	35.67
Case 201	Male	27	N/A	N/A	Normal	N/A	Undetermined	Undetermined	Undetermined	Undetermined	Undetermined	42.48	32.48	32.24	32.41
Case 202	Female	51	N/A	N/A	Normal	N/A	Undetermined	Undetermined	Undetermined	Undetermined	Undetermined	Undetermined	39.37	39.4	39.39
Case 203	Female	48	N/A	N/A	Normal	N/A	44.9	Undetermined	43.26	Undetermined	Undetermined	43.9	37.31	36.26	37.5
Case 204	Male	60	N/A	N/A	Normal	N/A	38.39	38.46	38.06	44.43	Undetermined	Undetermined	31.32	31.32	31.4
Case 205	Female	56	N/A	N/A	Normal	N/A	Undetermined	47.78	Undetermined	Undetermined	Undetermined	Undetermined	39.61	39.41	38.69
Case 206	Male	83	N/A	N/A	Normal	N/A	38.99	40.54	41.57	Undetermined	Undetermined	Undetermined	32.42	32.44	32.61
Case 207	Male	62	N/A	N/A	Normal	N/A	Undetermined	Undetermined	Undetermined	Undetermined	Undetermined	Undetermined	36.06	35.99	36.5
Case 208	Male	47	N/A	N/A	Normal	N/A	Undetermined	Undetermined	Undetermined	Undetermined	Undetermined	Undetermined	39.82	38.95	39.32
Case 209	Male	52	N/A	N/A	Normal	N/A	43.85	41	Undetermined	Undetermined	Undetermined	Undetermined	35.45	35.09	35.44
Case 210	Female	54	N/A	N/A	Normal	N/A	Undetermined	41.6	41.51	Undetermined	Undetermined	Undetermined	35.43	35.23	34.71
Case 211	Male	47	N/A	N/A	Normal	N/A	Undetermined	Undetermined	Undetermined	Undetermined	Undetermined	Undetermined	37.67	37.56	36.95
Case 212	Male	50	N/A	N/A	Normal	N/A	Undetermined	Undetermined	Undetermined	Undetermined	Undetermined	Undetermined	37.56	38.41	38.05
Case 213	Female	52	N/A	N/A	Normal	N/A	Undetermined	44.88	Undetermined	Undetermined	Undetermined	Undetermined	37.79	38.19	38.45
Case 214	Female	30	N/A	N/A	Normal	N/A	Undetermined	Undetermined	Undetermined	Undetermined	Undetermined	Undetermined	34.86	34.53	34.43
Case 215	Female	56	N/A	N/A	Normal	N/A	Undetermined	Undetermined	Undetermined	Undetermined	Undetermined	Undetermined	35.36	34.81	35.41
Case 216	Male	50	N/A	N/A	Normal	N/A	Undetermined	Undetermined	45.3	Undetermined	Undetermined	41.26	36.19	36.06	36.08
Case 217	Male	54	N/A	N/A	Normal	N/A	Undetermined	Undetermined	Undetermined	Undetermined	Undetermined	44.83	35.92	35.89	36.84
Case 218	Male	51	N/A	N/A	Normal	N/A	Undetermined	Undetermined	Undetermined	Undetermined	Undetermined	Undetermined	40.84	38.82	38.65
Case 219	Female	65	N/A	N/A	Normal	N/A	37.94	40.31	40.81	Undetermined	39.62	Undetermined	37.17	35.99	36.97
Case 220	Male	42	N/A	N/A	Normal	N/A	Undetermined	Undetermined	47.59	Undetermined	Undetermined	Undetermined	35.35	35.33	35.51
Case 221	Male	47	N/A	N/A	Normal	N/A	Undetermined	Undetermined	Undetermined	Undetermined	Undetermined	Undetermined	40.18	39.04	40.79
Case 222	Female	53	N/A	N/A	Normal	N/A	46.75	44.86	Undetermined	Undetermined	Undetermined	Undetermined	38.97	37.16	37.85
Case 223	Male	50	N/A	N/A	Normal	N/A	Undetermined	Undetermined	Undetermined	Undetermined	Undetermined	Undetermined	40.47	37.99	38.92
Case 224	Female	56	N/A	N/A	Normal	N/A	Undetermined	Undetermined	Undetermined	Undetermined	Undetermined	Undetermined	40.89	40.36	39.47
Case 225	Male	58	N/A	N/A	Normal	N/A	38.56	38.61	39.57	Undetermined	Undetermined	Undetermined	31.22	31.23	31.35
Case 226	Male	56	N/A	N/A	Normal	N/A	Undetermined	Undetermined	47.85	Undetermined	Undetermined	40.56	33.27	33.39	33.44
Case 227	Male	58	N/A	N/A	Normal	N/A	45.22	Undetermined	46.77	Undetermined	Undetermined	Undetermined	39.14	37.66	38.4
Case 228	Male	56	N/A	N/A	Normal	N/A	Undetermined	Undetermined	Undetermined	Undetermined	Undetermined	Undetermined	36.7	37.32	36.73
Case 229	Female	55	N/A	N/A	Normal	N/A	Undetermined	Undetermined	42.61	Undetermined	Undetermined	Undetermined	35.76	35.24	35.33
Case 230	Male	55	N/A	N/A	Normal	N/A	Undetermined	Undetermined	Undetermined	Undetermined	Undetermined	Undetermined	37.13	37.16	36.28

## Sheet: Supplementary Table 3
Supplementary Table 3. The positive detection rates with 95% confidence intervals.
Training Set			Positive Detection Rate (95% CI: %)
		Subject number (n)	mSEPT9	mSDC2	ColoDefense
	Control	65	4.6 (1.2-13.8)	6.2 (2.0-15.8)	9.2 (3.8-19.7)
	AA	6	50 (13.9-86.1)	33.3 (6.0-75.9)	66.7 (24.1-94.0)
	0	1	100 (5.5-100.0)	100.0 (5.5-100.0)	100.0 (5.5-100.0)
	I	11	63.6 (31.6-87.6)	72.7 (39.3-92.7)	81.8 (47.8-91.8)
	II	15	93.3 (66.0-99.7)	100.0 (74.7-100.0)	100.0 (74.7-100.0)
	III	18	77.8 (51.9-92.7)	83.3 (57.7-95.6)	88.9 (63.9-98.1)
	IV	4	75.0 (21.9-98.7)	50.0 (9.2-90.8)	75.0 (21.9-98.7)
	Unkown	6	66.7 ( 24.1-94.0)	83.3 (36.5-99.1)	83.3 (36.5-99.1)
	All Stages	55	78.2 (64.6-87.8)	83.6 (70.7-91.8)	89.1 (77.1-95.5)
Validation Set			Positive Detection Rate (95% CI: %)
		Subject number (n)	mSEPT9	mSDC2	ColoDefense
	Control	59	3.4 (0.6-12.7)	3.4 (0.6-12.7)	6.8 (2.2-17.3)
	AA	6	50.0 (13.9-86.1)	66.7 (24.1-94.0)	66.7 (24.1-94.0)
	I	9	88.9 (50.7-99.4)	88.9 (50.7-99.4)	88.9 (50.7-99.4)
	II	8	75.0 (35.6-95.5)	87.5 (46.7-99.3)	87.5 (46.7-99.3)
	III	16	75.0 (47.4-91.7)	93.8 (66.7-99.7)	93.8 (66.7-99.7)
	IV	3	100.0 (31.0-100.0)	66.7 (12.5-98.2)	100.0 (31.0-100.0)
	Unkown	3	100.0 (31.0-100.0)	66.7 (12.5-98.2)	100.0 (31.0-100.0)
	All Stages	39	82.1 (65.9-91.9)	87.2 (71.8-95.2)	92.3 (78.0-98.0)
Grand Set			Positive Detection Rate (95% CI: %)
		Subject number (n)	mSEPT9	mSDC2	ColoDefense
	Control	124	4.0 (1.5-9.6)	4.8 (2.0-10.7)	8.1(4.2-14.7)
	AA	12	50.0 (22.3-77.7)	50.0 (22.3-77.7)	66.7 (35.4-88.7)
	0	1	100.0 (5.5-100.0)	100.0 (5.5-100.0)	100.0 (5.5-100.0)
	I	20	75.0 (50.6-90.4)	80.0 (55.7-93.4)	85.0 (61.1-96.0)
	II	23	87.0 (65.3-96.6)	95.7 (76.0-99.8)	95.7 (76.0-99.8)
	III	34	76.5 (58.4-88.6)	88.2 (71.6-96.2)	91.2 (75.2-97.7)
	IV	7	85.7 (42.0-99.2)	57.1 (20.2-88.2)	85.7 (42.0-99.2)
	Unkown	9	77.8 (40.2-96.1)	77.8 (40.2-96.1)	88.9 (50.7-99.4)
	All Stages	94	79.8 (70.0-87.1)	85.1 (75.9-91.3)	90.4 (82.1-95.3)
